# Supplementary material for: Comprehensive behavioral analyses of mice with a glycine receptor alpha 4 deficiency
Source: Mol Brain. 2023 May 22;16:44. doi: 10.1186/s13041-023-01033-x (PMC10201759; doi:10.1186/s13041-023-01033-x)
Supplement: Supplementary file 1 — Additional file 1: Table S1. List of primer sequences for genes used in RT-qPCR [file 13041_2023_1033_MOESM1_ESM.xlsx]

## Sheet: Sheet1
Table S1: List of primer sequences for genes used in RT-qPCR.
Name	Forward primer	Reverse primer
Glra4	CTTGGCATCACCACAGTCCTCA	AAGAGCAGGCATACAGCCATCC
Actb	CACAGCTTCTTTGCAGCTCCTT	GACGACCAGCGCAGCGATA
Gapdh	TGCTACTCGGCGCTTCAGTC	AGGCGGGTGGAACTGTGTTAC
Mbp	TCACACACGAGAACTACCCATT	TGGTGTTCGAGGTGTCACAA
Glra2	TGGGCATCACAACAGTCCTGAC	GAAGGCATACCGCCATCCAGAT
Glra3	TGGCTGAAGGACTCACTTTGCC	CTGACGCTCAAGATGGAATCGC
Glra1	AGGACTTCTGGGTATGACGCCA	GTTGTCTCAGCGATGGAACCGA
Plp-1	GTTCCAGAGGCCAACATCAAGCTC	AGCCATACAACAGTCAGGGCATAG
Glra4 E3-4	ACTGAGACCACCATGGACTA	GGTCGAGAGAGTCATCTGGATA
