# Supplementary material for: Comprehensive behavioral analyses of mice with a glycine receptor alpha 4 deficiency
Source: Mol Brain. 2023 May 22;16:44. doi: 10.1186/s13041-023-01033-x (PMC10201759; doi:10.1186/s13041-023-01033-x)
Supplement: Supplementary file 2 — Additional file 2:Table S2. Statistical analysis of behavioral data in Glra4 mutant mice [file 13041_2023_1033_MOESM2_ESM.xlsx]

## Sheet: Sheet1
Table S2. Statistical analysis of behavioral data in Glra4 mutant mice.
			ANOVA / t-test
Test	Measure	Statistical test	Genotype	Genotypex Trial/Time/Block
General health and neurological screen	Body weight (g)	One-way ANOVA	F1,30 = 0.719, p = 0.4032
General health and neurological screen	Body temperature (C)	One-way ANOVA	F1,30 = 0.252 p = 0.6193
General health and neurological screen	Grip strength (N)	One-way ANOVA	F1,30 = 1.161, p = 0.2899
General health and neurological screen	Wire-hang latency (sec)	One-way ANOVA	F1,30 = 0.389, p = 0.5376
Hot-plate test	Hot-plate latency (sec)	One-way ANOVA	F1,30 = 0.101, p = 0.7532
Rotarod test	Latency to fall (sec)	Two-way repeated measures ANOVA	F1,30= 0.047, p = 0.8299	F5,150 = 1.101, p = 0.3622
Elevated plus-maze test	Distance traveled (cm)	One-way ANOVA	F1,30 = 0.034, p = 0.8552
Elevated plus-maze test	Total number of arm entries	One-way ANOVA	F1,30 = 0.007 p = 0.9328
Elevated plus-maze test	Entries into open arms (%)	One-way ANOVA	F1,30 = 5.996, p = 0.0204
Elevated plus-maze test	Time spent in open arms (%)	One-way ANOVA	F1,30 = 0.241, p = 0.6269
Light-dark transition test	Distance traveled in the dark chamber (cm)	One-way ANOVA	F1,30 = 0.567, p = 0.4574
Light-dark transition test	Distance traveled in the light chamber (cm)	One-way ANOVA	F1,30 = 0.826, p = 0.3707
Light-dark transition test	Time spent in the light chamber (sec)	One-way ANOVA	F1,30 = 0.336, p = 0.5663
Light-dark transition test	Number of transitions	One-way ANOVA	F1,30 = 0.681, p = 0.4159
Light-dark transition test	Latency to enter the light chamber (sec)	One-way ANOVA	F1,30 = 0.271, p = 0.6068
Open field test	Total distance traveled (cm)	Two-way repeated measures ANOVA	F1,30= 0.591, p = 0.4479	F23,690 = 1.123, p = 0.3132
Open field test	Vertical activity	Two-way repeated measures ANOVA	F1,30= 0.394, p = 0.5348	F23,690 = 1.378, p = 0.1118
Open field test	Center time (sec)	Two-way repeated measures ANOVA	F1,30= 0.883, p = 0.355	F23,690 = 1.194, p = 0.2419
Open field test	Stereotypic counts	Two-way repeated measures ANOVA	F1,30= 0.026, p = 0.8732	F23,690 = 1.293, p = 0.1623
Three-chamber test (sociability test)	Time spent around cage for WT (sec)	paired t test	t13 = -7.687, p <0.0001
Three-chamber test (sociability test)	Time spent around cage for Mutant (sec)	paired t test	t17 = -8.79, p <0.0001
Three-chamber test (sociability test)	Sociability index	One-way ANOVA	F1,30 = 0.632, p = 0.4329
Three-chamber test (sociability test)	Total distance (cm)	One-way ANOVA	F1,30 = 0.029, p = 0.8665
Three-chamber test (sociability test)	Average speed (cm/s)	One-way ANOVA	F1,30 = 0.148, p = 0.703
Three-chamber test (social-novelty preference test)	Time spent around cage for WT (sec)	paired t test	t13 = 1.4, p = 0.1848
Three-chamber test (social-novelty preference test)	Time spent around cage for Mutant (sec)	paired t test	t17 = 3.119, p = 0.0062
Three-chamber test (social-novelty preference test)	Social preference index	One-way ANOVA	F1,30 = 0.41, p = 0.5267
Three-chamber test (social-novelty preference test)	Total distance (cm)	One-way ANOVA	F1,30 = 0.009, p = 0.9267
Three-chamber test (social-novelty preference test)	Average speed (cm/s)	One-way ANOVA	F1,30 = 0.578, p = 0.4532
Home-cage social-interaction test	Number of particles in light (7 days)	Two-way repeated measures ANOVA	F1,14= 0.508, p = 0.4876	F76,1064= 1.101, p = 0.2647
Home-cage social-interaction test	Number of particles in dark (7 days)	Two-way repeated measures ANOVA	F1,14= 6.663, p = 0.0218	F83,1162= 1.243, p = 0.0746
Home-cage social-interaction test	Number of particles in light (3-day average)	Two-way repeated measures ANOVA	F1,14= 0.224, p = 0.643	F11,154= 0.27, p = 0.9904
Home-cage social-interaction test	Number of particles in dark (3-day average)	Two-way repeated measures ANOVA	F1,14= 5.164, p = 0.0393	F11,154= 1.721, p = 0.0733
Home-cage social-interaction test	Activity level in light (A.U.) (7 days)	Two-way repeated measures ANOVA	F1,14= 3.981, p = 0.0658	F76,1064= 0.978, p = 0.534
Home-cage social-interaction test	Activity level in dark (A.U.) (7 days)	Two-way repeated measures ANOVA	F1,14= 0.141, p = 0.7132	F83. 1162= 0.919, p = 0.682
Home-cage social-interaction test	Activity level in light (A.U.) (3-day average)	Two-way repeated measures ANOVA	F1,14= 2.864, p = 0.1127	F11,154= 0.82, p = 0.6205
Home-cage social-interaction test	Activity level in dark (A.U.) (3-day average)	Two-way repeated measures ANOVA	F1,14= 0.005, p = 0.9456	F11,154= 1.79, p = 0.06
Social interaction test	Total duration of contacts (sec)	One-way ANOVA	F1,14= 2.113, p = 0.1681
Social interaction test	Number of contacts	One-way ANOVA	F1,14= 0.083, p = 0.7773
Social interaction test	Duration of active contacts (sec)	One-way ANOVA	F1,14= 0.29, p = 0.5987
Social interaction test	Mean duration/contact (sec)	One-way ANOVA	F1,14= 1.84, p = 0.1964
Social interaction test	Distance traveled (cm)	One-way ANOVA	F1,14= 1.577, p = 0.2298
Startle-response/prepulse-inhibition test	Startle amplitude (A.U.)	Two-way repeated measures ANOVA	F1,30= 5.346, p = 0.0278	F1,30= 1.109, p = 0.3006
Startle-response/prepulse-inhibition test	Startle onset (msec)	Two-way repeated measures ANOVA	F1,30= 6.309, p = 0.0176	F1,30= 0.876, p = 0.3568
Startle-response/prepulse-inhibition test	Prepulse inhibition (%) (startle stimulus, 110 dB)	Two-way repeated measures ANOVA	F1,30= 0.753, p = 0.3923	F1,30= 1.425, p = 0.2419
Startle-response/prepulse-inhibition test	Prepulse inhibition (%) (startle stimulus, 120 dB)	Two-way repeated measures ANOVA	F1,30= 0.05, p = 0.8244	F1,30= 0.13, p = 0.7214
Porsolt forced swim test (Day 1)	Immobility time (%)	Two-way repeated measures ANOVA	F1,30= 0.017, p = 0.8967	F9,270= 0.396, p = 0.9364
Porsolt forced swim test (Day 2)	Immobility time (%)	Two-way repeated measures ANOVA	F1,30= 0.009, p = 0.9234	F9,270= 1.38, p = 0.1968
Porsolt forced swim test (Day 1)	Distance traveled (cm)	Two-way repeated measures ANOVA	F1,30= 0.317, p = 0.5779	F9,270= 0.918, p = 0.51
Porsolt forced swim test (Day 2)	Distance traveled (cm)	Two-way repeated measures ANOVA	F1,30= 0.029, p = 0.8665	F9,270= 1.158, p = 0.3222
Tail suspension test	Immobility time (%)	Two-way repeated measures ANOVA	F1,30= 3.138, p = 0.0866	F9,270= 0.384, p = 0.9422
Fear conditioning test (conditioning, Day1)	Immobility time (%)	Two-way repeated measures ANOVA	F1,30= 0.318, p = 0.5769	F7,210= 1.021, p = 0.4176
Fear conditioning test (context test, Day 2)	Immobility time (%)	Two-way repeated measures ANOVA	F1,29= 0.056, p = 0.814	F4,116= 1.474, p = 0.2146
Fear conditioning test (cued test, Pre-CS, Day 2)	Immobility time (%)	Two-way repeated measures ANOVA	F1,30= 0.277, p = 0.6026	F2,60= 1.059, p = 0.3533
Fear conditioning test (cued test CS, Day 2)	Immobility time (%)	Two-way repeated measures ANOVA	F1,30= 0.392, p = 0.5358	F2,60= 2.603, p = 0.0824
Fear conditioning test (context test, Day 30)	Immobility time (%)	Two-way repeated measures ANOVA	F1,30= 0.156, p = 0.6953	F4,120= 2.893, p = 0.0251
Fear conditioning test (cued test, Pre-CS, Day 30)	Immobility time (%)	Two-way repeated measures ANOVA	F1,30= 0.009, p = 0.9237	F2,60= 1.303, p = 0.2793
Fear conditioning test (cued test, CS, Day 30)	Immobility time (%)	Two-way repeated measures ANOVA	F1,30= 1.992, p = 0.1684	F2,60= 0.262, p = 0.7701
Fear conditioning test (conditioning, Day1)	Distance traveled (cm)	Two-way repeated measures ANOVA	F1,30= 0.193, p = 0.6635	F7,210= 0.953, p = 0.4669
Fear conditioning test (context test, Day 2)	Distance traveled (cm)	Two-way repeated measures ANOVA	F1,29= 0.239, p = 0.6283	F4,116= 0.865, p = 0.4874
Fear conditioning test (cued test, Pre-CS, Day 2)	Distance traveled (cm)	Two-way repeated measures ANOVA	F1,30= 4.37E-05, p = 0.9948	F2,60= 1.164, p = 0.3191
Fear conditioning test (cued test CS, Day 2)	Distance traveled (cm)	Two-way repeated measures ANOVA	F1,30= 0.293, p = 0.5921	F2,60= 0.938, p = 0.3972
Fear conditioning test (context test, Day 30)	Distance traveled (cm)	Two-way repeated measures ANOVA	F1,29= 0.229, p = 0.6359	F4,120= 1.948, p = 0.1068
Fear conditioning test (cued test, Pre-CS, Day 30)	Distance traveled (cm)	Two-way repeated measures ANOVA	F1,30= 0.095, p = 0.7602	F2,60= 0.268, p = 0.7661
Fear conditioning test (cued test, CS, Day 30)	Distance traveled (cm)	Two-way repeated measures ANOVA	F1,30= 1.179, p = 0.2862	F2,60= 0.38, p = 0.6856
Fear conditioning test (conditioning, Day1)	Distance traveled (cm) during footshock	Two-way repeated measures ANOVA	F1,30= 0.02, p = 0.8872	F22,660= 0.349, p = 0.9978
Fear conditioning test (conditioning, Day1)	Distance traveled (cm) during footshock	Two-way repeated measures ANOVA	F1,30= 0.041, p = 0.8416	F22,660= 1.565, p = 0.0483
Fear conditioning test (conditioning, Day1)	Distance traveled (cm) during footshock	Two-way repeated measures ANOVA	F1,30= 0.001, p = 0.9759	F22,660= 1.19, p = 0.2488
Barnes maze test (training)	Latency to first reach the target (sec)	Two-way repeated measures ANOVA	F1,30 = 1.047, p = 0.3144	F7,210= 0.873, p = 0.529
Barnes maze test (training)	Number of errors to first reach the target	Two-way repeated measures ANOVA	F1,30 = 0.165, p = 0.687	F7,210= 1.32, p = 0.2422
Barnes maze test (training)	Distance traveled to first reach the target (cm)	Two-way repeated measures ANOVA	F1,30 = 0.163, p = 0.6895	F7,210= 1.086, p = 0.3731
Barnes maze test (probe test, 1 day after last training)	Time spent around target hole (sec)	Welch’s t-test	t 24.41= 0.7254, p = 0.4751
Barnes maze test (probe test, 1-month after last training)	Time spent around target hole (sec)	Welch’s t-test	t 29.35= 0.7851, p = 0.4387
T-maze forced alternation test	Correct responses (%)	Two-way repeated measures ANOVA	F1,30 = 0.081, p = 0.7782	F2,60= 0.336, p = 0.7161
T-maze forced alternation test	latency to finish each session	Two-way repeated measures ANOVA	F1,30 = 0.199, p = 0.6589	F2,60= 1.453, p = 0.242
T-maze forced alternation test	total distance traveled	Two-way repeated measures ANOVA	F1,30 = 0.147, p = 0.7042	F2,60= 2.377, p = 0.1015
T-maze delayed alternation test	Correct responses (%)	Two-way repeated measures ANOVA	F1,30 = 0.461, p = 0.5022	F3,90= 0.192, p = 0.9014
